# Supplementary material for: Effectiveness of tailored digital health interventions for mental health at the workplace: A systematic review of randomised controlled trials
Source: PLOS Digit Health. 2022 Oct 21;1(10):e0000123. doi: 10.1371/journal.pdig.0000123 (PMC9931277; doi:10.1371/journal.pdig.0000123)
Supplement: S1 Appendix — (ZIP) [file pdig.0000123.s001.zip]

Archive with 4 entries (3 files):
- EMPOWER Search Strategy Final/
- EMPOWER Search Strategy Final/EMPOWER EMBASE FINAL.docx
- EMPOWER Search Strategy Final/EMPOWER Psycinfo FINAL.docx
- EMPOWER Search Strategy Final/EMPOWER Revised Medline FINAL.docx
